# Supplementary material for: Beyond VI-RADS Uncertainty: Leveraging Spatiotemporal DCE-MRI to Predict Bladder Cancer Muscle Invasion
Source: Bioengineering (Basel). 2025 Dec 8;12(12):1338. doi: 10.3390/bioengineering12121338 (PMC12729362; doi:10.3390/bioengineering12121338)
Supplement: Supplementary file 1 [file bioengineering-12-01338-s001.zip]

Archive with 3 entries (3 files):
- Dynamic Video of Figure6.mp4
- Dynamic Video of FigureS2.mp4
- bioengineering-3905821-supplementary.pdf
